# Supplementary material for: Phylogenetic Position and Morphological Characteristics of the Plagiorchioid Trematode, Skrjabinoplagiorchis polonicus (Soltys, 1957), a Parasite of Rodents
Source: Biology (Basel). 2025 Oct 16;14(10):1423. doi: 10.3390/biology14101423 (PMC12562067; doi:10.3390/biology14101423)
Supplement: Supplementary file 1 [file biology-14-01423-s001.zip]

Archive with 1 entries (1 files):
- biology-3892666-supplementary.xls
