# Supplementary material for: Phylogenetic Position and Morphological Characteristics of the Plagiorchioid Trematode, Skrjabinoplagiorchis polonicus (Soltys, 1957), a Parasite of Rodents
Source: Biology (Basel). 2025 Oct 16;14(10):1423. doi: 10.3390/biology14101423 (PMC12562067; doi:10.3390/biology14101423)
Supplement: Supplementary file 1 [file biology-14-01423-s001.zip › biology-3892666-supplementary.xls]

## Sheet: extracted_ids
	Supplementary Table S1. Sequences used in molecular phylogenetic analysis
	GenBank No	Species	Reference
	LC770434	Mesocoelium brevicaecum	Tsuchida et al. [30]
	LC770436	Mesocoelium japonicum	Tsuchida et al. [30]
	HQ165754	Parabrachycoelium longicaecum	Pérez-Ponce De Leon et al. [31]
	AF151935	Brachycoelium salamandrae	Tkach et al. [32]
	AY222277	Mesocoelium sp.	Olson et al. [33]
	PX279693	Skrjabinoplagiorchis polonicus	This study
	PX279692	Rubenstrema exasperatum	This study
	AF300332	Rubenstrema opisthovitellinum	Tkach et al. [16]
	AF300330	Neoglyphe locellus	Tkach et al. [16]
	AF300333	Omphalometra flexuosa	Tkach et al. [16]
	AF300331	Rubenstrema exasperatum	Tkach et al. [16]
	AF300329	Neoglyphe sobolevi	Tkach et al. [16]
	MK585231	Rubenstrema exasperatum	Svinin et al. [34]
	MK585216	Neoglyphe sobolevi	Svinin et al. [34]
	AY222275	Rubenstrema exasperatum	Olson et al. [33]
	OP709880	Macrodera longicollis	Svinin et al. [34]
	OL675865	Leptophallus nigrovenosus	Zając et al. [35]
	MW317229	Travtrema stenocotyle	Müller et al. [36]
	AY222279	Skrjabinoeces similis	Olson et al. [33]
	LN589991	Astiotrema odhneri	Besprozvannykh et al. [37]
	HM137620	Rauschiella tineri	Razo-Mendivil, Pérez-Ponce De León [38]
	HM137617	Choledocystus hepaticus	Razo-Mendivil, Pérez-Ponce De León [38]
	HM137612	Glypthelmins tuxtlasensis	Razo-Mendivil, Pérez-Ponce De León [38]
	HM137610	Glypthelmins brownorumae	Razo-Mendivil, Pérez-Ponce De León [38]
	HM137609	Glypthelmins facioi	Razo-Mendivil, Pérez-Ponce De León [38]
	HM137608	Glypthelmins pennsylvaniensis	Razo-Mendivil, Pérez-Ponce De León [38]
	AY875678	Glypthelmins poncedeleoni	Razo-Mendivil et al. [39]
	AY875673	Glypthelmins intestinalis	Razo-Mendivil et al. [39]
	AF151912	Metaleptophallus gracillimus	Tkach et al. [32]
	AY278052	Glypthelmins californiensis	Razo-Mendivil et al. [40]
	AY278050	Glypthelmins hyloreus	Razo-Mendivil et al. [40]
	AF184253	Astiotrema monticellii	Tkach et al. [41]
	AF531867	Haematoloechus coloradensis	León-Règagnon, Brooks [42]
	AF531866	Haematoloechus pulcher	León-Règagnon, Brooks [42]
	AF531865	Haematoloechus micrurus	León-Règagnon, Brooks [42]
	AF531864	Haematoloechus meridionalis	León-Règagnon, Brooks [42]
	AF531863	Haematoloechus medioplexus	León-Règagnon, Brooks [42]
	AF531862	Haematoloechus macrorchis	León-Règagnon, Brooks [42]
	AF531861	Haematoloechus longiplexus	León-Règagnon, Brooks [42]
	AF531860	Haematoloechus illimis	León-Règagnon, Brooks [42]
	AF531859	Haematoloechus floedae	León-Règagnon, Brooks [42]
	AF531858	Haematoloechus exoterorchis	León-Règagnon, Brooks [42]
	AF531857	Haematoloechus complexus	León-Règagnon, Brooks [42]
	AF531856	Haematoloechus breviplexus	León-Règagnon, Brooks [42]
	AY672127	Haematoloechus varioplexus	León-Règagnon et al. [43]
	AF479652	Haematoloechus danbrooksi	León-Règagnon et al. [43]
	AF479653	Haematoloechus parviplexus	León-Règagnon et al. [43]
	OR514618	Plagiorchis koreanus	Kirillova et al. [20]
	OR514616	Plagiorchis mordovii	Kirillova et al. [20]
	OR514614	Plagiorchis muelleri	Kirillova et al. [20]
	OR514613	Plagiorchis vespertilionis	Kirillova et al. [20]
	MH206169	Haplometroides intercaecalis	Mueller et al. [25]
	KJ533397	Plagiorchis neomidis	Zikmundová et al. [44]
	KJ533393	Plagiorchis elegans	Zikmundová et al. [44]
	LC794205	Glypthelmins quieta	Ansai et al. [45]
	HM172620	Paragonimus miyazakii	Devi et al. [46]
